# Supplementary material for: Combinatorial Gene Expression Profiling of Serum HULC, HOTAIR, and UCA1 lncRNAs to Differentiate Hepatocellular Carcinoma from Liver Diseases: A Systematic Review and Meta-Analysis
Source: Int J Mol Sci. 2024 Jan 19;25(2):1258. doi: 10.3390/ijms25021258 (PMC10816616; doi:10.3390/ijms25021258)
Supplement: Supplementary file 1 [file ijms-25-01258-s001.zip]

Archive with 1 entries (1 files):
- ijms-2819947-supplementary.pdf
